# Supplementary material for: Rhamnolipids Nano-Micelles as a Potential Hand Sanitizer
Source: Antibiotics (Basel). 2021 Jun 22;10(7):751. doi: 10.3390/antibiotics10070751 (PMC8300634; doi:10.3390/antibiotics10070751)
Supplement: Supplementary file 1 [file antibiotics-10-00751-s001.zip]

Archive with 1 entries (1 files):
- antibiotics-1117872-supplementary.pdf
